# Supplementary material for: Spatial patterns of Holocene temperature changes over mid-latitude Eurasia
Source: Nat Commun. 2024 Feb 19;15:1507. doi: 10.1038/s41467-024-45883-y (PMC10876552; doi:10.1038/s41467-024-45883-y)
Supplement: Supplementary file 4 — Supplementary Dataset 1 [file 41467_2024_45883_MOESM4_ESM.xlsx]

## Sheet: Lake Yihesariwusu
Age (cal BP)	C37:4 (ng/g)	C37:3 (ng/g)	C37:2 (ng/g)	%C37:4	UK'37	C37 Cont. (ng/g)
-45.3	6889.92	4170.15	1025.18	57.011	0.197328	12085.3
39.5	17577.5	15207	2077.84	50.4197	0.120212	34862.4
91.1	5548.43	2812.78	731.264	61.0222	0.206336	9092.47
200.7	6990.98	4173.05	1013.03	57.4111	0.195336	12177.1
501.5	686.751	797.032	137.573	42.3566	0.147199	1621.36
579.3	2714.38	2965.79	460.414	44.2039	0.13438	6140.58
655.9	3080.14	3278.74	526.352	44.7354	0.138329	6885.22
736.2	7332.98	8361.59	964.707	44.0174	0.103439	16659.3
813.2	5552	5620.96	866.728	46.1141	0.133596	12039.7
889.3	4513.29	3641.6	597.825	51.5645	0.141016	8752.71
965.8	1191.99	1389.31	216.725	42.601	0.134944	2798.02
1041.2	3036.26	4557.86	523.147	37.4049	0.102961	8117.27
1114.2	2060.67	3138.14	398.031	36.8185	0.11256	5596.84
1188.4	1993.25	3281.29	374.579	35.2843	0.10246	5649.12
1262.7	3255.37	4156.77	549.34	40.889	0.116729	7961.48
1339.1	3961.61	4284.95	624.476	44.6578	0.127199	8871.04
1390	1510.45	1307.69	268.069	48.942	0.17012	3086.21
1463.9	667.653	793.677	136.094	41.7956	0.146373	1597.42
1538.3	709.116	1000.4	126.543	38.6216	0.112288	1836.06
1613.8	2891.26	4353.36	424.752	37.6988	0.0888954	7669.37
1692.1	2375.75	3593.55	371.847	37.4656	0.0937729	6341.15
1771.4	4011.61	4834.57	627.739	42.3437	0.114922	9473.92
1848.4	5876.9	5755.88	831.993	47.1481	0.126292	12464.8
1926.7	2902.1	3396.62	379.934	43.4534	0.100603	6678.66
2007.5	3607.07	3727.27	523.031	45.9069	0.123058	7857.37
2066.9	3840.43	3734.79	554.057	47.242	0.129185	8129.28
2115.9	1386.26	1474.02	238.124	44.7411	0.139079	3098.41
2142.6	906.577	909.348	164.14	45.7852	0.152903	1980.06
2169.8	399.448	423.992	73.0174	44.5585	0.146914	896.458
2196.8	479.498	498.451	76.4417	45.4763	0.132967	1054.39
2223.1	661.993	677.706	110.674	45.643	0.140381	1450.37
2250.1	237.125	336.891	60.0042	37.4002	0.151184	634.02
2277.5	218.265	288.183	34.3509	40.3598	0.106503	540.799
2304.8	249.038	268.467	58.2856	43.2515	0.178378	575.791
2340.6	683.961	580.238	98.8418	50.1791	0.145553	1363.04
2367.8	924.929	713.325	125.291	52.4471	0.149402	1763.55
2395.4	126.25	180.29	35.7103	36.8883	0.165326	342.25
2432	54.548	68.5958	15.1157	39.4534	0.180569	138.26
2467.4	129.32	138.35	30.7738	43.3314	0.18196	298.444
2502.9	1093.69	975.679	169.599	48.8479	0.148086	2238.97
2520.7	3157.53	2951.5	366.634	48.7599	0.110494	6475.66
2548.3	1262.92	1265.46	193.906	46.392	0.13287	2722.28
2576.3	755.394	788.046	127.469	45.2086	0.139232	1670.91
2604.5	320.099	338.968	59.9764	44.5173	0.150338	719.043
2632.5	314.701	334.127	53.7452	44.7926	0.138564	702.572
2660.8	256.338	279.642	52.5993	43.552	0.158317	588.579
2687.5	273.811	285.371	49.8944	44.955	0.14882	609.076
2714.1	902.181	803.184	134.487	49.0355	0.143426	1839.85
2741.2	222.372	300.781	53.9864	38.5301	0.152174	577.14
2769	121.312	159.551	33.9807	38.5309	0.175582	314.843
2797.4	203.452	242.927	54.0514	40.6553	0.182004	500.431
2824.1	178.876	225.907	50.7096	39.2709	0.183321	455.492
2851.7	102.969	131.096	27.964	39.2968	0.175807	262.03
2881.5	68.5861	92.3812	20.1959	37.8587	0.179396	181.163
2925.5	62.4681	95.9136	19.8129	35.0561	0.171204	178.195
2975.7	156.945	199.798	40.2919	39.5292	0.16782	397.034
3026.6	105.996	122.632	28.3402	41.2487	0.187718	256.969
3077	135.765	125.364	26.2772	47.2381	0.173285	287.407
3127.3	2692.58	1737.44	337.273	56.4803	0.162563	4767.3
3177.3	8838.39	5567.67	1080.99	57.0696	0.162588	15487.1
3226.7	25956.4	14779.2	2374.99	60.2089	0.138449	43110.6
3274.2	5841.86	5382.8	679.185	49.0754	0.11204	11903.8
3323.3	8951.29	5332.87	1009.02	58.5313	0.159103	15293.2
3374.8	20896	9952.06	1918.07	63.7732	0.161588	32766.2
3425.2	20486.6	9180.45	2039.1	64.6139	0.181746	31706.1
3474.8	40334.2	17117.6	3870.89	65.7737	0.18443	61322.7
3527.5	3577.23	2799.57	523.482	51.8418	0.157531	6900.27
3578.1	2754.41	2459.95	425.328	48.8397	0.147413	5639.69
3641.1	2215.24	2344.88	305.14	45.5318	0.115146	4865.26
3657.1	2987.33	3229.79	388.444	45.2244	0.107357	6605.56
3728.7	4973.06	3311.57	751.469	55.0355	0.184953	9036.09
3767.1	40997.7	20903.2	4554.86	61.6917	0.178916	66455.7
3868.4	4427.42	2757.77	524.833	57.4242	0.159883	7710.03
3897.5	1899.86	1892.33	339.664	45.9807	0.152179	4131.86
3926.6	4334.43	3512.95	635.423	51.0966	0.153174	8482.8
3976.4	20271.6	11323.4	1878.44	60.5602	0.142286	33473.4
4006.1	5313.6	4485.85	642.975	50.8847	0.125365	10442.4
4035.8	19817.9	9810.92	2007.93	62.642	0.169892	31636.7
4064.7	10701.6	5501.29	1258.85	61.286	0.186217	17461.8
4093.2	6207.8	3588.18	719.528	59.0347	0.167033	10515.5
4121.8	4615.43	4135.53	517.52	49.797	0.111222	9268.48
4150.8	4364.24	4400.48	562.972	46.788	0.113423	9327.69
4179.8	9454.49	4887.02	1143.29	61.0566	0.18959	15484.8
4194.2	4910.21	3320.77	735.649	54.7609	0.181354	8966.63
4242.1	2152.32	1615.79	336.107	52.4417	0.172195	4104.22
4282	4591.43	2902	556.726	57.0353	0.160963	8050.16
4336.4	2047.13	2158.3	344.744	44.9901	0.13773	4550.17
4392	10283.1	9569.76	1394.7	48.3966	0.127202	21247.5
4445.2	56861	55032.1	6561.44	48.0024	0.106528	118455
4498.8	19134.1	15613.3	2679.97	51.1233	0.1465	37427.4
4552.1	3746.79	4033.91	543.124	45.0129	0.118663	8323.83
4605.9	6842.33	7952.32	698.96	44.1623	0.0807927	15493.6
4660.2	17233.5	21903.7	1592.37	42.312	0.0677718	40729.5
4701.2	24770.8	8405.9	1239.52	71.9742	0.128509	34416.2
4753.5	7123.43	10853.1	865.401	37.8063	0.0738492	18841.9
4805.5	9079.39	12531.2	844.131	40.4341	0.0631108	22454.8
4858.9	16983.2	20739.7	1721.86	43.0557	0.0766581	39444.8
4898.3	5575.02	6860.41	704.044	42.4295	0.0930726	13139.5
4951.8	25733.7	34935.5	2320.63	40.8538	0.0622884	62989.9
5004.9	88417.1	97565.7	8068.92	45.5637	0.0763852	194052
5056.8	63515.8	43528.2	5273.82	56.5501	0.108066	112318
5110.3	44250	30679.4	4725.42	55.5522	0.133468	79654.8
5164.3	27455.5	32788.4	2652.16	43.6522	0.074834	62896
5217.8	114712	156326	8785.2	40.9944	0.0532077	279823
5298.5	175189	189998	15665.3	45.9992	0.0761695	380853
5338.5	6735.98	5959.95	920.895	49.4681	0.133835	13616.8
5391.9	9967.53	10992.8	1134.99	45.1115	0.0935855	22095.3
5446.7	32320.6	41039.2	3451.52	42.0779	0.0775785	76811.4
5502.3	615353	234169	47388.2	68.6081	0.168308	896910
5557.2	108219	163039	9593.4	38.5326	0.0555713	280852
5614.1	70092.8	44694.3	6278.27	57.8966	0.12317	121065
5672.2	21741.1	13979.5	2558.93	56.7957	0.154727	38279.6
5730.3	24586.1	20571.3	2360.53	51.7407	0.102937	47517.9
5844.5	27495.4	22030.7	3020.1	52.3262	0.120559	52546.2
5902.5	25629.6	11525.6	2879.84	64.0179	0.199913	40035.1
5959.6	26802.2	12194.2	2969.65	63.8663	0.195837	41966.1
6017.7	32563	12594.5	2351.47	68.5408	0.157332	47508.9
6088.8	42722.2	14606.3	3135.62	70.6571	0.176735	60464.1
6129.7	31291.9	10895.5	2350.87	70.2584	0.177473	44538.2
6181	27923.6	30321.2	2908.7	45.6615	0.0875328	61153.4
6074.7	5447.37	5537.23	1156.86	44.8659	0.172819	12141.5
6102.5	5597.36	5793.44	1203.25	44.4444	0.171975	12594
6129.7	6838.03	6132.41	1448.74	47.4232	0.191097	14419.2
6156.4	7421.93	6050.57	1463.15	49.6927	0.194731	14935.6
6181	9744.16	7296.51	1793.53	51.7365	0.197307	18834.2
6204.7	9423.54	6402.53	1689.09	53.8022	0.208746	17515.2
6229.2	9171.46	5747.4	1510.72	55.8228	0.208142	16429.6
6267.3	9100.96	6123.31	1658.23	53.9077	0.213097	16882.5
6342.3	32.4246	22.7986	8.27504	51.0638	0.266304	63.4982
6391.9	126.833	111.975	23.6272	48.3292	0.174238	262.435
6442.5	33.6151	31.0781	9.35515	45.3961	0.231373	74.0484
6492.4	41.3776	45.8625	17.3612	39.5574	0.2746	104.601
6542.1	164.126	174.401	53.8074	41.8332	0.235782	392.334
6591.5	188.251	196.769	57.4975	42.5409	0.226131	442.518
6641.1	222.655	218.991	69.605	43.551	0.241185	511.251
6689.1	126.963	122.147	38.9644	44.0729	0.241848	288.074
6737.3	262.972	260.961	73.411	44.0236	0.219549	597.345
6786.2	380.54	391.412	99.7439	43.6551	0.20308	871.696
6836.4	2883.5	3696.45	759.052	39.2901	0.170363	7339
6886.3	2766.54	1514.62	311.506	60.2382	0.170583	4592.66
6938.8	1140.73	1095.75	228.72	46.2733	0.172688	2465.2
6990.1	1372.75	1210.6	269.45	48.1194	0.182055	2852.8
7039.6	1048.67	965.434	219.2	46.9559	0.185036	2233.3
7088.7	1133.35	1069.31	247.938	46.2479	0.188225	2450.59
7186.3	2146.69	1707.72	415.351	50.2766	0.195636	4269.77
7235.8	227.58	161.842	38.5297	53.1788	0.192291	427.952
7284.4	99.7893	73.7351	21.9673	51.0453	0.229537	195.492
7334.2	65.5782	49.3069	13.6416	51.023	0.21671	128.527
7383.7	73.4721	50.1799	16.5703	52.3969	0.248244	140.222
7422.2	132.017	99.511	29.4393	50.5875	0.2283	260.967
7462	71.4051	65.392	24.8039	44.186	0.275	161.601
7512	158.494	113.497	34.4387	51.7227	0.232795	306.429
7561.8	173.172	124.008	37.6282	51.7227	0.232795	334.809
7612.8	235.13	190.885	55.9382	48.7869	0.226633	481.954
7663.3	283.299	231.628	70.9733	48.3528	0.234544	585.901
7711.5	230.583	182.314	54.725	49.3097	0.230869	467.622
7760.3	263.554	215.606	65.0036	48.4329	0.231651	544.164
7809.9	346.423	322.649	96.0229	45.2785	0.229351	765.095
7859.6	91.2623	101.188	32.5346	40.5637	0.243299	224.985
7908.9	235.676	198.091	56.0693	48.1132	0.220606	489.836
7958.6	570.638	566.083	130.588	45.0276	0.187446	1267.31
8008.9	1810.34	1499	343.727	49.5567	0.186532	3653.06
8063.3	108.925	79.9777	19.696	52.2175	0.197605	208.599
8132.8	133.946	109.593	31.9234	48.626	0.225581	275.462
8213.8	139.013	107.844	33.0389	49.6659	0.234513	279.896
8296.5	126.63	100.535	31.8636	48.8865	0.240664	259.029
8378	198.021	180.711	59.1986	45.2174	0.246753	437.931
8460.1	144.879	124.139	37.2717	47.3013	0.230912	306.289
8541.4	214.542	191.209	53.1495	46.7514	0.217507	458.901
8621	42.4926	37.6572	12.6012	45.8136	0.250729	92.751
8701.5	57.3634	54.7077	16.6425	44.5667	0.233251	128.714
8784.4	60.5044	51.8403	17.9058	46.4523	0.256729	130.25

## Sheet: Lake Ebeyty
Age (cal BP)	C37:4 (ng/g)	C37:3 (ng/g)	C37:2 (ng/g)	%C37:4	UK'37	C37 Cont. (ng/g)
-16.6	8872.22	5609.97	889.984	57.7161	0.136922	15372.2
16.8	12423.9	7643.21	1099.4	58.6961	0.125752	21166.5
50	9190.78	6297.18	911.482	56.0432	0.126443	16399.4
83.4	12742.2	9506.15	1195.57	54.3518	0.111718	23443.9
116.8	7850.06	6301.46	785.006	52.5561	0.110775	14936.5
150.2	6526.71	5480.29	651.542	51.5597	0.106256	12658.5
183.1	3737.12	3402.45	362.556	49.8141	0.0962963	7502.12
216.2	2370.48	2536.13	239.904	46.0599	0.0864198	5146.52
248.6	3009.75	3203.34	299.426	46.2148	0.0854827	6512.51
280.8	3747.61	3635.21	389.864	48.2151	0.0968586	7772.68
313	1601.08	2189.45	192.558	40.197	0.0808383	3983.09
339.9	1799.05	2430.95	215.589	40.4682	0.0814607	4445.58
367.2	1346.64	2037.37	177.037	37.8158	0.0799476	3561.05
394.3	2401.48	3833.64	288.329	36.813	0.0699494	6523.45
421.6	2203.02	3593.76	261.972	36.361	0.0679435	6058.75
448.1	1942.43	3149.03	233.208	36.4799	0.0689507	5324.67
475.5	2388.59	3906.82	304.358	36.192	0.0722739	6599.77
502.9	3631.14	5995.15	392.021	36.2451	0.0613763	10018.3
530.4	5075.92	9465.91	533.12	33.6712	0.0533171	15075
557.8	6271.57	11305.4	546.692	34.6043	0.0461262	18123.7
585.2	9638.53	22912.8	950.172	28.7704	0.0398178	33501.5
608.4	6724.44	21731.1	740.741	23.0318	0.032963	29196.3
631.7	7156.66	19294.5	529.024	26.5256	0.0266866	26980.2
655.7	8034.05	19682	544.889	28.4282	0.0269389	28260.9
679.3	14598.5	46012.8	1519.31	23.4965	0.0319639	62130.6
702.9	14727.3	29972.3	1452.89	31.9101	0.0462331	46152.5
727.1	26881.8	29886.1	2306.58	45.5049	0.0716492	59074.5
751.6	52059.5	24770.2	3977.42	64.4244	0.138357	80807
775.9	46682.6	18251.5	3782.09	67.9354	0.171651	68716.3
800.3	60313.3	23811.5	4667.85	67.9261	0.163903	88792.7
824.7	38457	15326.1	3147.29	67.5509	0.170369	56930.4
852.9	70654.3	27026.3	5539.85	68.4499	0.170111	103220
881.4	41080.2	19296.1	4156.94	63.6574	0.177245	64533.2
910	37906.9	18262.3	4256.11	62.7335	0.189005	60425.4
938	37542.8	15695.6	3486.95	66.1835	0.181777	56725.3
965.8	25942.3	11691.1	2715.26	64.2953	0.188476	40348.7
993.7	10539.6	5269.78	1271.66	61.7034	0.1944	17081
1021.5	14912	7144.48	1529.63	63.2237	0.176344	23586.1
1049.3	16196	7905.75	1736.92	62.6813	0.180128	25838.7
1076.8	28149.2	12881.4	2654.68	64.4364	0.170872	43685.3
1103.6	18351.8	8582.71	1844.19	63.7687	0.176868	28778.7
1131.5	29876.6	9990.7	1626.7	72.0022	0.140023	41494
1159.5	25409.3	12524.1	2612.42	62.6681	0.17259	40545.9
1187.4	3581.5	2567.38	370.098	54.9397	0.125992	6518.98
1215.1	949.634	1689.63	152.3	34.018	0.0826848	2791.56
1243.3	1032.29	1503.55	161.575	38.2696	0.097035	2697.41
1269.9	1502.81	2210.91	223.039	38.1738	0.091637	3936.75
1296.7	2428.84	2613.43	284.984	45.5927	0.098324	5327.26
1323.5	2145.05	2292.55	267.605	45.5889	0.104527	4705.21
1350.2	2853.09	1573.47	260.508	60.8715	0.142045	4687.07
1376.9	3522.14	1662.7	316.87	64.019	0.16007	5501.71
1395.3	4562.43	1992.62	377.313	65.8135	0.159208	6932.37
1413.7	6629.96	2791.06	570.039	66.3589	0.169599	9991.06
1432.1	11716.3	4771.59	1058.94	66.7717	0.181619	17546.9
1450.5	18128.4	6656.44	1311.54	69.4672	0.164601	26096.4
1469	12419.6	4610.2	935.402	69.1315	0.168675	17965.2
1487.5	4011.83	1919.8	390.681	63.4551	0.169091	6322.31
1505.9	1819.65	1111.77	199.77	58.1137	0.152318	3131.18
1524.2	1461.32	872.321	152.842	58.7706	0.149091	2486.49
1542.5	472.997	438.281	91.1278	47.1861	0.172131	1002.41
1560.5	1387.56	973.96	173.445	54.7368	0.151163	2534.97
1578.3	1315.25	985.356	177.972	53.0648	0.152985	2478.58
1596.1	1475.22	1011.93	166.622	55.5896	0.141379	2653.76
1613.6	1265.03	874.361	148.827	55.2846	0.145455	2288.22
1631.5	3804.16	2424.95	330.233	57.9961	0.119859	6559.34
1649	4148.82	2856.63	373.841	56.2225	0.115723	7379.29
1667	6292.05	3969.7	533.384	58.286	0.118449	10795.1
1684.8	8108.72	4443.25	666.074	61.3459	0.130364	13218
1703.5	46937.9	15392.6	2854.7	72.007	0.156445	65185.2
1721.9	29415.3	9939.18	1929.65	71.2509	0.162581	41284.2
1740.5	10741.5	3749.05	711.525	70.6581	0.159514	15202.1
1758.1	1262.41	750.334	177.804	57.6299	0.191571	2190.55
1775.9	1959.62	985.388	215.67	62	0.179567	3160.68
1793.4	2793.03	1322.25	293.431	63.3525	0.181614	4408.71
1811.1	4385.64	2043.35	460.721	63.6549	0.183989	6889.72
1828.7	8466.27	3838.48	843.303	64.3918	0.180124	13148.1
1848.3	10615.6	4687.55	1107.8	64.6862	0.191153	16411
1867.8	16296.6	6791.83	1481.16	66.3283	0.179035	24569.5
1887	25487.3	10063	2134.94	67.6321	0.175025	37685.2
1906.4	30612.2	12708.5	2803.41	66.3692	0.180726	46124.2
1925.9	34737.2	13548.6	2861.64	67.9157	0.174381	51147.4
1955	75828.5	28712.4	5924.53	68.6446	0.171047	110465
1984.6	46670.7	13439.8	2408.45	74.6505	0.15197	62519
2014.1	27983.3	9309.08	1798.53	71.5852	0.161918	39090.9
2043.6	25789.2	8911.81	1685.54	70.8757	0.159053	36386.6
2073.1	16096.1	6274.07	1312.12	67.9669	0.172962	23682.3
2102	11034.4	4798.14	932.361	65.8185	0.162701	16764.9
2131	3112.86	1596.95	324.157	61.8371	0.168734	5033.97
2160.3	738.529	630.044	121.002	49.5798	0.161111	1489.57
2189.6	758.569	858.821	137.01	43.2381	0.137584	1754.4
2218.9	1156.98	1270.78	183.346	44.3099	0.126087	2611.1
2249.1	534.911	632.167	106.098	42.0139	0.143713	1273.18
2279.4	268.177	341.316	68.2632	39.5683	0.166667	677.756
2309.6	262.552	301.289	64.562	41.7808	0.176471	628.403
2339.8	231.591	276.283	60.9449	40.7143	0.180723	568.819
2370	3470.88	1849.1	335.892	61.3677	0.153727	5655.87
2400.4	4425.52	2110.63	362.309	64.1523	0.146509	6898.46
2430.9	2321.6	1402.53	263.274	58.2233	0.158046	3987.41
2461.6	1759.87	1344.58	238.281	52.6477	0.150538	3342.74
2491.7	1302.42	1177.76	216.523	48.2968	0.155294	2696.7
2522.1	1072.01	1097.32	190.579	45.4259	0.147977	2359.9
2555.2	1727.49	1447.18	257.835	50.3274	0.151221	3432.51
2588.4	1594.76	1517.95	266.23	47.1971	0.149217	3378.94
2621.3	1710.15	1576.44	248.957	48.3702	0.136386	3535.54
2653.8	4286.21	2700.48	300.982	58.8145	0.100279	7287.68
2686.2	8988.39	5931.14	625.799	57.8205	0.0954407	15545.3
2719	8048.41	4440.17	631.123	61.346	0.12445	13119.7
2751.3	23214.5	11717.9	2496.05	62.0237	0.175606	37428.5
2783.9	81061.4	38631.7	8620.99	63.1742	0.182445	128314
2816.3	37714.9	17039.1	3949.92	64.2459	0.188189	58703.9
2848.8	15263.7	6704.33	1638.11	64.6599	0.196359	23606.2
2881.7	2463.44	1244.7	295.692	61.5269	0.191958	4003.83
2914.7	10018.2	4748.88	1034.77	63.3989	0.178914	15801.9
2947.7	8118.53	4538.84	931.747	59.7429	0.170319	13589.1
2980.3	308.51	379.27	81.1373	40.1227	0.17623	768.917
3013.6	76.6918	181.521	31.7405	26.4497	0.148833	289.953
3047.3	67.3701	138.386	28.476	28.762	0.170656	234.232
3081.9	9.08889	24.7717	6.77211	22.3684	0.214689	40.6327
3116.8	51.6385	92.9494	21.0526	31.1751	0.184669	165.641
3151.8	423.163	341.368	68.4406	50.8016	0.167006	832.972
3186.3	310.11	283.082	64.0136	47.1861	0.184426	657.206
3230.1	1495.78	928.355	187.406	57.2757	0.167963	2611.54
3273.1	3391.63	1602.25	301.201	64.0525	0.15824	5295.08
3316	7617.99	3355.54	592.805	65.8635	0.15014	11566.3
3358.7	9667.87	3480.43	594.946	70.3463	0.145985	13743.3
3401.5	6985.48	2741.9	435.814	68.7332	0.137147	10163.2
3445.6	6494.87	2533.65	431.643	68.6549	0.145565	9460.17
3489.6	3308.94	1891.3	302.013	60.138	0.137698	5502.25
3533.5	959.935	900.14	127.948	48.2859	0.124453	1988.02
3577.2	4805.42	2188.05	319.394	65.7119	0.127378	7312.87
3621.3	9844.74	3669.11	683.303	69.3431	0.156994	14197.2
3665.8	48890	15369.4	3173.3	72.502	0.171135	67432.7
3710.1	45910.5	13038	2722.04	74.4448	0.172717	61670.6
3755	66655	21938.5	4663.29	71.4747	0.1753	93256.7
3799.1	41079.7	13421.9	2763.64	71.7359	0.170748	57265.2
3842.6	11662.3	3896.42	762.212	71.4561	0.163613	16320.9
3886.8	4776.24	1892.67	336.845	68.1759	0.151084	7005.76
3931	2775.34	1084.23	185.867	68.6042	0.146341	4045.43
3974.9	56.5099	100.595	22.2726	31.5033	0.181273	179.377
4019	114.581	152.805	23.4582	39.3959	0.133086	290.844
4063.1	12.4104	20.2915	3.35172	34.4221	0.141762	36.0536
4105.6	392.4	351.962	62.9038	48.6085	0.151625	807.266
4148.4	800.686	639.257	109.771	51.6667	0.146552	1549.71
4191.1	46.3981	109.964	19.9512	26.3158	0.153571	176.313
4234.2	29.0764	44.8421	7.96465	35.5097	0.150826	81.8831
4277.3	40.6163	44.8831	7.05657	43.883	0.135861	92.556
4323	37.2067	66.7448	12.9703	31.8219	0.162708	116.922
4369.2	54.3199	99.7511	14.9791	32.1324	0.13056	169.05
4416.1	6.93281	21.9189	4.83196	20.5821	0.180628	33.6837
4463.1	102.641	158.339	24.7278	35.9251	0.135075	285.708
4508.5	677.368	488.181	78.0561	54.4681	0.13785	1243.61
4584.8	1687.14	956.123	165.986	60.0567	0.147923	2809.25
4661.6	2588.27	1283.8	233.105	63.049	0.153671	4105.18
4738.3	2370.34	1265.24	264.694	60.7737	0.17301	3900.27
4815.4	5651.68	2347.43	435.358	67.007	0.156447	8434.46
4892.2	12323.7	4542.52	780.513	69.8356	0.146629	17646.8
4969	34976.7	11306.7	1998.86	72.4422	0.150228	48282.2
5046	42400.8	12857.1	2391.38	73.5496	0.156827	57649.3
5124	10777.3	4009.61	751.968	69.357	0.157924	15538.9
5201.9	1181.74	1090.16	132.946	49.14	0.108696	2404.85
5278.8	613.753	1041.79	72.4727	35.5177	0.0650407	1728.02
5342.2	419.926	855.549	70.6417	31.1953	0.0762712	1346.12
5405.5	948.402	1458.36	130.6	37.3775	0.0821918	2537.36
5469.8	1087.25	1880.2	133.521	35.0615	0.0663058	3100.96
5533.7	1887.29	2682.76	184.941	39.6907	0.0644911	4754.99
5597.3	5955.63	6471.12	439.436	46.289	0.0635891	12866.2
5657.8	21482.2	10835.8	1498.91	63.525	0.121519	33817
5718.4	3251.06	2048.99	290.273	58.1552	0.124088	5590.32
5778.7	1021.21	965.345	118.704	48.5075	0.109501	2105.26
5838.9	484.592	862.897	79.2641	33.9646	0.08413	1426.75
5899	1425.85	4818.22	213.659	22.0797	0.042461	6457.73
5961.4	2906.54	10241.5	314.979	21.5891	0.0298375	13463
6024	1844.85	10810.7	298.563	14.2415	0.0268753	12954.1
6086.7	974.51	6272.3	209.077	13.0703	0.0322581	7455.89
6149.6	2520.92	9859.53	294.027	19.8897	0.028958	12674.5
6212	4368.86	15175	476.603	21.8219	0.0304507	20020.5
6273.4	5498.76	13710.4	542.013	27.8402	0.0380296	19751.2
6335.2	3812.06	11306.9	449.688	24.4856	0.03825	15568.6
6396.8	1592.42	6987.43	263.573	18.0068	0.0363499	8843.42
6458.6	1233.09	5778.46	246.619	16.989	0.040932	7258.17
6519.5	1377.7	8067.08	272.289	14.1782	0.0326511	9717.07
6582.3	2761.88	14151.5	419.503	15.9344	0.0287903	17332.8
6645.6	1336.73	4676.69	232.15	21.4029	0.0472921	6245.58
6709.2	908.489	2580.58	152.72	24.9462	0.0558739	3641.79
6772.8	912.16	2814.87	174.593	23.379	0.0584029	3901.62
6835.8	1816.77	5733.62	285.492	23.1852	0.0474308	7835.88
6898.1	1407.83	4501.53	211.468	23.0006	0.0448691	6120.82
6960.6	810.99	3800.34	190.488	16.8892	0.0477316	4801.81
7023.5	2299.5	8033.8	379.81	21.4644	0.0451423	10713.1
7086.4	4011.74	13376.5	602.874	22.2984	0.0431259	17991.1
7149.3	4206.57	6018.52	369.496	39.7049	0.057842	10594.6
7210.2	8785.94	11110.5	846.838	42.3556	0.0708215	20743.3
7270.9	239.978	1050.87	85.1536	17.4402	0.0749574	1376.01
7332.2	932.792	4125.19	213.095	17.6964	0.0491196	5271.08
7393.9	3279.6	6675.43	404.957	31.6564	0.0571942	10360
7454.7	1340.62	4477.28	235.731	22.1457	0.050017	6053.63
7512.4	2757.89	6974.67	324.748	27.4217	0.0444896	10057.3
7570.1	1757.97	6483.24	290.123	20.6061	0.0428329	8531.33
7627.9	4811.2	9172.63	526.438	33.1572	0.0542772	14510.3
7686.1	6267.96	7390.18	868.065	43.1493	0.105115	14526.2
7776.8	6756.65	4484.62	693.871	56.6114	0.133991	11935.1
7842	999.942	1287.85	159.433	40.8602	0.11016	2447.23
7904.2	897.508	1528.08	73.3665	35.9153	0.0458126	2498.96
7965.1	3632.76	15807.6	692.169	18.0442	0.0419502	20132.6
8027.5	3012.92	8433.07	381.939	25.473	0.0433282	11827.9
8089	281.638	422.152	46.9735	37.5135	0.10013	750.763
8152.2	1072.83	1306.03	124.02	42.8639	0.0867242	2502.88
8214.4	711.455	830.207	86.0291	43.7095	0.093894	1627.69
8277.9	1251.42	1362.6	163.259	45.0593	0.106995	2777.28
8341.1	1068.6	2409.79	137.446	29.5534	0.0539587	3615.84
8403.1	207.349	421.646	38.9464	31.043	0.0845574	667.941
8464.8	43.0556	84.5872	12.1927	30.7902	0.125984	139.836
8526.8	162.998	267.194	33.2781	35.169	0.110753	463.47
8589.8	87.2861	146.721	17.8018	34.6636	0.108202	251.809
8652.8	69.5886	124.486	16.0827	33.1126	0.114411	210.157
8715.3	87.2217	149.369	19.8801	34.0084	0.11746	256.471
8778.2	118.163	213.64	26.2766	32.9991	0.109524	358.08
8841.1	131.371	233.356	27.8634	33.4627	0.106667	392.59
8902.4	95.3425	162.466	21.3699	34.1511	0.116244	279.178
8964.7	136.963	172.444	21.3488	41.4091	0.110163	330.755
9018.7	402.663	463.738	63.223	43.3146	0.119977	929.624
9063.9	387.239	472.76	64.5513	41.8841	0.120138	924.55
9108.8	79.3452	119.053	13.8269	37.3872	0.104055	212.225
9151	35.7992	51.6914	6.13382	38.237	0.106075	93.6244
9194	15.2825	23.5089	2.96013	36.6035	0.111834	41.7516
9235.4	15.6746	27.2439	3.44665	33.8068	0.112303	46.3652
9276.2	30.6236	48.4159	5.37666	36.2769	0.0999517	84.4161
9316.6	18.0153	33.9343	4.29092	32.0326	0.112254	56.2405
9358.6	8.88994	15.7113	1.94544	33.4879	0.110181	26.5467
9400.5	12.471	17.9687	2.18957	38.2203	0.108619	32.6293
9441.1	2.09678	3.176	0.49336	36.3636	0.134454	5.76614
9480.7	10.9617	15.4806	1.81204	38.7965	0.104787	28.2544

## Sheet: Lake Kuchuk
Age (cal BP)	C37:4 (ng/g)	C37:3 (ng/g)	C37:2 (ng/g)	%C37:4	UK'37	C37 Cont. (ng/g)
208	635.161	271.509	58.4124	65.8141	0.17705	965.083
536.7	422.688	378.328	39.2709	50.3028	0.09404	840.287
1326.1	5305.12	2081.62	416.694	67.9845	0.16679	7803.43
2044.7	12338.9	4394.61	844.953	70.1932	0.16126	17578.4
2681.8	12982.5	4680.85	910.201	69.8978	0.1628	18573.6
3409.3	9690.09	4246.79	668.934	66.3441	0.13608	14605.8
4116.7	15442	8864.1	1390.71	60.093	0.13562	25696.8
5083	1357.8	532.848	90.7954	68.5258	0.14559	1981.44
5925.4	777.089	283.851	47.5447	70.1037	0.14347	1108.48
6875.6	22.7307	18.3945	1.7048	53.0718	0.08482	42.83
7677	13.9515	17.5345	1.18133	42.7077	0.06312	32.6673
8464.9	16.6082	28.3385	1.21949	35.9748	0.04126	46.1662
9164.2	12.9409	26.7173	1.42367	31.5003	0.05059	41.0819
9982.5	30.5747	62.1016	3.07787	31.9304	0.04722	95.7542
10676.1	57.8205	153.794	6.00261	26.5698	0.03756	217.617

## Sheet: Lake Maloye Yarovoye
Age (cal BP)	C37:4 (ng/g)	C37:3 (ng/g)	C37:2 (ng/g)	%C37:4	UK'37	C37 Cont. (ng/g)
-50	16.9603	8.81178	1.16408	62.9648	0.11669	26.9362
318.979	25.7063	9.41308	1.85068	69.5328	0.1643	36.9701
920.728	8.2824	4.35132	0.796721	61.6688	0.15476	13.4304
1522.48	17.8103	8.74178	1.45891	63.5833	0.14302	28.011
2124.23	17.6992	10.671	1.17423	59.9072	0.09913	29.5444
2659.11	25.0941	22.1484	3.1306	49.8165	0.12384	50.3731
3194	12.1019	6.11826	1.34566	61.8524	0.18029	19.5659
3728.89	5.04595	2.43874	0.778152	61.068	0.2419	8.26285
4263.78	24.001	13.7236	2.37172	59.8584	0.14736	40.0963
4798.67	14.3902	13.6328	1.96027	47.9941	0.12571	29.9832
5333.55	7.30201	10.8275	1.54597	37.1122	0.12494	19.6755
5868.44	21.986	34.2665	2.79631	37.2336	0.07545	59.0488
6403.33	25.7189	46.0315	3.62548	34.1209	0.07301	75.3758
7339.38	300.963	514.879	46.4182	34.904	0.0827	862.26
7874.27	175.433	247.366	24.3494	39.2338	0.08961	447.149
8409.16	469.142	662.533	71.1071	39.0048	0.09692	1202.78
9077.77	114.581	187.945	12.8053	36.3367	0.06379	315.331
9746.38	13.6215	31.6074	2.46217	28.5619	0.07227	47.691
10415	0.53286	0.961465	0.127423	32.8571	0.11702	1.62175

## Sheet: 14C ages
AMS 14C dates from Lake Yihesariwusu						AMS 14C dates from Lake Ebeyty
Depth (cm)	Material	Conventional 14C age (BP)	Calibrated age (cal a BP)	Data sources		Depth (cm)	Material	Conventional 14C age (BP)	Calibrated age (cal a BP)	Data sources
14	Plant remains	440±30	360	Ref.66		10	Bulk	1009±53	391	Ref.70
14.5	Bulk	1010±30	360	Ref.66		20	Bulk	1263±56	584	Ref.70
78	Bulk	2810±30	2338	Ref.66		30	Bulk	1533±37	739	Ref.70
116	Bulk	3690±30	3467	Ref.66		50	Bulk	2251±40	1445	Ref.70
208	Bulk	3980±30	3851	Ref.66		80	Bulk	2491±42	1714	Ref.70
225	Bulk	4060±30	3994	Ref.66		100	Bulk	3073±41	2413	Ref.70
285	Bulk	4190±30	4179	Ref.66		120	Bulk	3635±59	3085	Ref.70
320	Plant remains	4680±30	4810	Ref.66		150	Bulk	4586±51	4291	Ref.70
378	Plant remains	5250±30	5295	Ref.66		160	Bulk	5333±64	5378	Ref.70
424	Charcoal & plant remains	5880±30	6130	Ref.66		200	Bulk	7656±68	7804	Ref.70
437	Bulk	7940±30*		Ref.66		240	Bulk	9659±82	10051	Ref.70
506	Bulk	11690±40*		Ref.66		256	Bulk	9070±30	9420	This study
579	Bulk	7740±30	7946	This study		270	Bulk	23520±173*		Ref.70
582	Bulk	12140±40*		Ref.66		295	Bulk	23865±191*		Ref.70
* Possible meltwater effect, excluded.
