# Supplementary material for: Spatial patterns of Holocene temperature changes over mid-latitude Eurasia
Source: Nat Commun. 2024 Feb 19;15:1507. doi: 10.1038/s41467-024-45883-y (PMC10876552; doi:10.1038/s41467-024-45883-y)
Supplement: Supplementary file 5 — Supplementary Dataset 2 [file 41467_2024_45883_MOESM5_ESM.xlsx]

## Sheet: Records in Fig. 1
List of existing records utilized in this study
Records in Fig. 1
Site code	Site name	Latitude	Longitude	Sediment type	Proxy	Seasonality	Reference
1	Kinderlinskaya Cave	54.20°N	56.90°E	Speleothem	δ18O	Winter temperature	Ref.50
2	Sahara Sand Peatland	48.11°N	88.36°E	Peat	brGDGTs	Mean annual temperature	Ref.48
3	Lake Sayram	44.60°N	81.20°E	Lake sediment	Alkenone	Warm season temperature	Ref.18
4	Lake Balikun	43.66°N	92.80°E	Lake sediment	Alkenone	Warm season temperature	Ref.43
5	Lake Hala	97.34°N	38.20°E	Lake sediment	Alkenone	Warm season temperature	Ref.42
6	Lake Hurleg	37.28°N	96.90°E	Lake sediment	Alkenone	Warm season temperature	Ref.18
7	Lake Qinghai	37.00°N	100.00°E	Lake sediment	Alkenone	Warm season temperature	Ref.18
8	Dajiuhu Peatland	31.47°N	110.00°E	Peat	Branched fatty alcohols	Mean annual temperature	Ref.44
9	Lake Hakluyt and Hajeren	79.46°N	12.00°E	Lake sediment	Alkenone	Warm season temperature	Ref.24
10	Lake Tsuolbmajavri	68.68°N	22.08°E	Lake sediment	Chironomid	Mean July temperature	Ref.47
11	Lake Gilltjarnen	60.08°N	15.83°E	Lake sediment	Chironomid	Mean July temperature	Ref.51
12	Lena River Delta	72.33°N	126.00°E	Ice wedge	δ18O	Winter temperature	Ref.49
13	Lake Pechora	59.29°N	163.13°E	Lake sediment	Chironomid	Mean July temperature	Ref.46

## Sheet: Records in Fig. 4a
List of existing records utilized in this study
Records in Fig. 4a
Site name	Latitude (°)	Longitude (°)	Sediment type	Proxy	Seasonality	Reference DOI	Classification in Fig. 4a	Source
Lake Nalengcuo	31.1	99.75	Lake sediment	pollen	Mean annual temperature	10.1016/j.quascirev.2015.03.011	Long-term warming trends since ~8,000 a BP	Ref.2
Laguna Salada Chiprana	41.23	-0.17	Lake sediment	pollen	Mean annual temperature	10.1038/nature25464	Long-term warming trends since ~8,000 a BP	Ref.2
Maleshevska Mountains Peat Bog	41.7	23.03	Peat	pollen	Mean annual temperature	10.1038/nature25464	Long-term warming trends since ~8,000 a BP	Ref.2
Puerto de Los Tornos	43.15	-3.43	Peat	pollen	Mean annual temperature	10.1038/nature25464	Long-term warming trends since ~8,000 a BP	Ref.2
Kardashinski Swamp	46.52	32.62	Peat	pollen	Mean annual temperature	10.1038/nature25464	Long-term warming trends since ~8,000 a BP	Ref.2
Alsopahok	46.77	17.17	Peat	pollen	Mean annual temperature	10.1038/nature25464	Long-term warming trends since ~8,000 a BP	Ref.2
Waxeckalm	47.03	11.83	Peat	pollen	Mean annual temperature	10.1038/nature25464	Long-term warming trends since ~8,000 a BP	Ref.2
Giering	47.47	12.36	Peat	pollen	Mean annual temperature	10.1038/nature25464	Long-term warming trends since ~8,000 a BP	Ref.2
Puscizna Rekowianska	49.48	19.82	Peat	pollen	Mean annual temperature	10.1038/nature25464	Long-term warming trends since ~8,000 a BP	Ref.2
Zbudovska blata	49.83	14.33	Peat	pollen	Mean annual temperature	10.1038/nature25464	Long-term warming trends since ~8,000 a BP	Ref.2
Vernerovice	50.62	16.2	Peat	pollen	Mean annual temperature	10.1038/nature25464	Long-term warming trends since ~8,000 a BP	Ref.2
ESM-1	52.0269	101.059	Lake sediment	chironomid	Summer temperature	10.1016/j.quascirev.2012.03.004	Long-term warming trends since ~8,000 a BP	Ref.2
Wachel 3	53.44	8.87	Lake sediment	pollen	Mean annual temperature	10.1038/nature25464	Long-term warming trends since ~8,000 a BP	Ref.2
Swienskuhle DAH III	53.67	8.73	Peat	pollen	Mean annual temperature	10.1038/nature25464	Long-term warming trends since ~8,000 a BP	Ref.2
Ostrowite	53.79	17.6	Lake sediment	pollen	Mean annual temperature	10.1038/nature25464	Long-term warming trends since ~8,000 a BP	Ref.2
Darzlubie Forest	54.7	18.17	Peat	pollen	Mean annual temperature	10.1038/nature25464	Long-term warming trends since ~8,000 a BP	Ref.2
Ageroeds Mosse	55.83	13.42	Peat	pollen	Mean annual temperature	10.1038/nature25464	Long-term warming trends since ~8,000 a BP	Ref.2
Allt na Feithe Sheilich	57.32	-3.9	Peat	pollen	Mean annual temperature	10.1038/nature25464	Long-term warming trends since ~8,000 a BP	Ref.2
Little Loch Roag	58.13	-6.88	Peat	pollen	Mean annual temperature	10.1038/nature25464	Long-term warming trends since ~8,000 a BP	Ref.2
Mire Saviku	58.4	27.23	Peat	pollen	Mean annual temperature	10.1038/nature25464	Long-term warming trends since ~8,000 a BP	Ref.2
Hamundarstadhahals	65.97	-18.45	Lake sediment	chironomid	Summer temperature	10.1016/j.quascirev.2006.02.003	Long-term warming trends since ~8,000 a BP	Ref.2
Alanen Laanijarvi	67.97	20.48	Lake sediment	chironomid	Summer temperature	10.1111/j.1502-3885.2005.tb01015.x	Long-term warming trends since ~8,000 a BP	Ref.2
Khatanga-12 Lake	73	102	Lake sediment	chironomid	Summer temperature	10.1134/S1995425517040114	Long-term warming trends since ~8,000 a BP	Ref.2
Lake Nikolay	73.3259	124.193	Lake sediment	chironomid	Summer temperature	10.1016/j.palaeo.2004.02.010	Long-term warming trends since ~8,000 a BP	Ref.2
Lago de Ajo	43.05	-6.15	Lake sediment	pollen	Mean annual temperature	10.1038/nature25464	Long-term colling trends since ~8,000 a BP	Ref.2
Saint Viaud Contin	47.27	-2.02	Peat	pollen	Mean annual temperature	10.1038/nature25464	Long-term colling trends since ~8,000 a BP	Ref.2
Basse-Ville	47.19	-1.86	Peat	pollen	Mean annual temperature	10.1038/nature25464	Long-term colling trends since ~8,000 a BP	Ref.2
Le Fourneau	48.44	-0.19	Peat	pollen	Mean annual temperature	10.1038/nature25464	Long-term colling trends since ~8,000 a BP	Ref.2
Basa de la Mora Lake	42.5445	0.326	Lake sediment	chironomid	Summer temperature	10.1177/0959683618788662	Long-term colling trends since ~8,000 a BP	Ref.2
Pannel Bridge	50.91	0.68	Peat	pollen	Mean annual temperature	10.1038/nature25464	Long-term colling trends since ~8,000 a BP	Ref.2
Le Grand Lemps	45.47	5.42	Peat	pollen	Mean annual temperature	10.1038/nature25464	Long-term colling trends since ~8,000 a BP	Ref.2
Vestre Oykjamyrtorn	59.82	6	Lake sediment	pollen	Mean annual temperature	10.1038/nature25464	Long-term colling trends since ~8,000 a BP	Ref.2
Praz Rodet	46.57	6.17	Peat	pollen	Mean annual temperature	10.1038/nature25464	Long-term colling trends since ~8,000 a BP	Ref.2
Meerfelder Maar	50.1	6.75	Lake sediment	pollen	Mean annual temperature	10.1111/j.1502-3885.2009.00096.x	Long-term colling trends since ~8,000 a BP	Ref.2
Holzmaar	50.1167	6.8833	Lake sediment	pollen	Mean annual temperature	10.1111/j.1502-3885.2009.00096.x	Long-term colling trends since ~8,000 a BP	Ref.2
Holebudalen	59.83	6.98	Lake sediment	pollen	Mean annual temperature	10.5194/cp-10-1605-2014	Long-term colling trends since ~8,000 a BP	Ref.2
Altenweiher	48.01	6.99	Peat	pollen	Mean annual temperature	10.1038/nature25464	Long-term colling trends since ~8,000 a BP	Ref.2
Trettetjorn	60.72	7	Lake sediment	pollen	Mean annual temperature	10.5194/cp-10-1605-2014	Long-term colling trends since ~8,000 a BP	Ref.2
Milandre Cave	47.49	7.02	Speleothem	isotope	Mean annual temperature	10.1126/sciadv.aav3809	Long-term colling trends since ~8,000 a BP	Ref.2
Clapeyret	44.15	7.24	Peat	pollen	Mean annual temperature	10.1038/nature25464	Long-term colling trends since ~8,000 a BP	Ref.2
Lobsigensee	47.03	7.3	Lake sediment	pollen	Mean annual temperature	10.1038/nature25464	Long-term colling trends since ~8,000 a BP	Ref.2
Isbenttjonn	59.77	7.43	Lake sediment	pollen	Mean annual temperature	10.5194/cp-10-1605-2014	Long-term colling trends since ~8,000 a BP	Ref.2
Etang d'y Cor Montana	46.31	7.48	Lake sediment	pollen	Mean annual temperature	10.1038/nature25464	Long-term colling trends since ~8,000 a BP	Ref.2
Flotatjonn	59.67	7.55	Lake sediment	pollen	Mean annual temperature	10.5194/cp-10-1605-2014	Long-term colling trends since ~8,000 a BP	Ref.2
Grostjorn	58.53	7.73	Lake sediment	pollen	Mean annual temperature	10.5194/cp-10-1605-2014	Long-term colling trends since ~8,000 a BP	Ref.2
Wachseldorn Untermoos	46.82	7.74	Peat	pollen	Mean annual temperature	10.1038/nature25464	Long-term colling trends since ~8,000 a BP	Ref.2
Reiarsdalvatnet	58.32	7.78	Lake sediment	pollen	Mean annual temperature	10.5194/cp-10-1605-2014	Long-term colling trends since ~8,000 a BP	Ref.2
Haengstli	46.79	7.83	Peat	pollen	Mean annual temperature	10.1038/nature25464	Long-term colling trends since ~8,000 a BP	Ref.2
Mittlere Hellelen	46.28	7.84	Peat	pollen	Mean annual temperature	10.1038/nature25464	Long-term colling trends since ~8,000 a BP	Ref.2
Boehnigsee Goldmoos	46.26	7.84	Peat	pollen	Mean annual temperature	10.1038/nature25464	Long-term colling trends since ~8,000 a BP	Ref.2
Graechen See	46.2	7.85	Lake sediment	pollen	Mean annual temperature	10.1038/nature25464	Long-term colling trends since ~8,000 a BP	Ref.2
Saegistalsee	46.68	7.98	Lake sediment	pollen	Mean annual temperature	10.1038/nature25464	Long-term colling trends since ~8,000 a BP	Ref.2
Hinterburgsee	46.7176	8.0677	Lake sediment	pollen	Mean annual temperature	10.1191/0959683603hl640ft	Long-term colling trends since ~8,000 a BP	Ref.2
Breitnau-Neuhof	47.93	8.07	Peat	pollen	Mean annual temperature	10.1038/nature25464	Long-term colling trends since ~8,000 a BP	Ref.2
Wilder See beim Ruhestein	48.57	8.24	Lake sediment	pollen	Mean annual temperature	10.1038/nature25464	Long-term colling trends since ~8,000 a BP	Ref.2
Wilder See beim Ruhestein	48.57	8.24	Lake sediment	pollen	Mean annual temperature	10.1038/nature25464	Long-term colling trends since ~8,000 a BP	Ref.2
Glaswaldsee	48.43	8.25	Lake sediment	pollen	Mean annual temperature	10.1038/nature25464	Long-term colling trends since ~8,000 a BP	Ref.2
Alpi di Robiei Val Bavona	46.45	8.52	Peat	pollen	Mean annual temperature	10.1038/nature25464	Long-term colling trends since ~8,000 a BP	Ref.2
Egelsee	47.18	8.58	Lake sediment	chironomid	Summer temperature	10.1007/s10933-009-9358-z	Long-term colling trends since ~8,000 a BP	Ref.2
Brurskardstjorni	61.42	8.67	Lake sediment	chironomid	Summer temperature	10.1016/j.quascirev.2004.10.010	Long-term colling trends since ~8,000 a BP	Ref.2
Nussbaumer Seen	47.62	8.82	Lake sediment	pollen	Mean annual temperature	10.1038/nature25464	Long-term colling trends since ~8,000 a BP	Ref.2
Tiavatnet	63.05	9.42	Lake sediment	pollen	Mean annual temperature	10.5194/cp-10-1605-2014	Long-term colling trends since ~8,000 a BP	Ref.2
Svartvatnet-Norway	63.35	9.55	Lake sediment	pollen	Mean annual temperature	10.5194/cp-10-1605-2014	Long-term colling trends since ~8,000 a BP	Ref.2
Ratasjoen	62.27	9.83	Lake sediment	chironomid	Summer temperature	10.1016/j.quascirev.2004.10.010	Long-term colling trends since ~8,000 a BP	Ref.2
Stazersee	46.4962	9.8689	Lake sediment	chironomid	Summer temperature	10.1177/0959683614556382	Long-term colling trends since ~8,000 a BP	Ref.2
Gemini	44.3894	10.0475	Lake sediment	chironomid	Summer temperature	10.1038/NGEO2891	Long-term colling trends since ~8,000 a BP	Ref.2
Lago Verdarolo	44.36	10.12	Lake sediment	chironomid	Summer temperature	10.1038/NGEO2891	Long-term colling trends since ~8,000 a BP	Ref.2
Kinnshaugen	62.02	10.37	Lake sediment	pollen	Mean annual temperature	10.5194/cp-10-1605-2014	Long-term colling trends since ~8,000 a BP	Ref.2
Schwarzsee Reschenscheideck	46.87	10.48	Lake sediment	pollen	Mean annual temperature	10.1038/nature25464	Long-term colling trends since ~8,000 a BP	Ref.2
Haugtjern	60.83	10.88	Lake sediment	pollen	Mean annual temperature	10.5194/cp-10-1605-2014	Long-term colling trends since ~8,000 a BP	Ref.2
Schwarzsee ob Soelden	46.97	10.95	Lake sediment	chironomid	Summer temperature	10.1016/j.quascirev.2010.10.008	Long-term colling trends since ~8,000 a BP	Ref.2
Trehorningen	58.55	11.6	Lake sediment	pollen	Mean annual temperature	10.5194/cp-10-1605-2014	Long-term colling trends since ~8,000 a BP	Ref.2
Moor Alpenrose	47	11.76	Peat	pollen	Mean annual temperature	10.1038/nature25464	Long-term colling trends since ~8,000 a BP	Ref.2
Spaime	63.12	12.32	Lake sediment	chironomid	Summer temperature	10.1191/0959683604hl756rp	Long-term colling trends since ~8,000 a BP	Ref.2
Flarken	58.55	13.67	Lake sediment	pollen	Mean annual temperature	10.5194/cp-10-1605-2014	Long-term colling trends since ~8,000 a BP	Ref.2
Svanavatnet	66.44	14.05	Lake sediment	pollen	Mean annual temperature	10.5194/cp-10-1605-2014	Long-term colling trends since ~8,000 a BP	Ref.2
Kansjon	57.63	14.53	Lake sediment	pollen	Mean annual temperature	10.1038/nature25464	Long-term colling trends since ~8,000 a BP	Ref.2
Liltlvatn	68.52	14.87	Lake sediment	pollen	Mean annual temperature	10.5194/cp-10-1605-2014	Long-term colling trends since ~8,000 a BP	Ref.2
Holtjaernen	60.6519	14.9264	Lake sediment	pollen	Mean annual temperature	10.1016/j.quascirev.2008.03.008	Long-term colling trends since ~8,000 a BP	Ref.2
Myrvatn	68.65	16.38	Lake sediment	pollen	Mean annual temperature	10.5194/cp-10-1605-2014	Long-term colling trends since ~8,000 a BP	Ref.2
Klotjaernen	61.8211	16.4044	Lake sediment	pollen	Mean annual temperature	10.1191/0959683605hl859ra	Long-term colling trends since ~8,000 a BP	Ref.2
Gloppsjon	59.83	16.53	Lake sediment	pollen	Mean annual temperature	10.5194/cp-10-1605-2014	Long-term colling trends since ~8,000 a BP	Ref.2
Austerkjosen	68.5333	17.2667	Lake sediment	pollen	Mean annual temperature	10.5194/cp-10-1605-2014	Long-term colling trends since ~8,000 a BP	Ref.2
Giecz	52.32	17.36	Lake sediment	pollen	Mean annual temperature	10.1038/nature25464	Long-term colling trends since ~8,000 a BP	Ref.2
Lednica -1	52.56	17.39	Lake sediment	pollen	Mean annual temperature	10.1038/nature25464	Long-term colling trends since ~8,000 a BP	Ref.2
Lednica -2	52.56	17.39	Lake sediment	pollen	Mean annual temperature	10.1038/nature25464	Long-term colling trends since ~8,000 a BP	Ref.2
Swietokrzyskie Lake	52.54	17.6	Lake sediment	pollen	Mean annual temperature	10.1038/nature25464	Long-term colling trends since ~8,000 a BP	Ref.2
Gammelheimvatnet	68.47	17.75	Lake sediment	pollen	Mean annual temperature	10.5194/cp-10-1605-2014	Long-term colling trends since ~8,000 a BP	Ref.2
Sjuuodjijaure	67.37	18.07	Lake sediment	pollen	Mean annual temperature	10.5194/cp-10-1605-2014	Long-term colling trends since ~8,000 a BP	Ref.2
Tibetanus	68.33	18.7	Lake sediment	pollen	Mean annual temperature	10.5194/cp-10-1605-2014	Long-term colling trends since ~8,000 a BP	Ref.2
Njulla	68.37	18.7	Lake sediment	chironomid	Summer temperature	10.1023/A:1022850925937	Long-term colling trends since ~8,000 a BP	Ref.2
Vuoskkujavri	68.33	19.1	Lake sediment	pollen	Mean annual temperature	10.1016/j.quascirev.2004.04.006	Long-term colling trends since ~8,000 a BP	Ref.2
Lake 850	68.37	19.12	Lake sediment	chironomid	Summer temperature	10.1191/095968301678302887	Long-term colling trends since ~8,000 a BP	Ref.2
Gosciaz	52.58	19.35	Lake sediment	pollen	Mean annual temperature	10.1038/nature25464	Long-term colling trends since ~8,000 a BP	Ref.2
Zabieniec	51.8519	19.7811	Peat	chironomid	Summer temperature	10.1016/j.palaeo.2011.05.010	Long-term colling trends since ~8,000 a BP	Ref.2
Woryty	53.75	20.2	Lake sediment	pollen	Mean annual temperature	10.1038/nature25464	Long-term colling trends since ~8,000 a BP	Ref.2
Szymbark	49.63	21.1	Peat	pollen	Mean annual temperature	10.1038/nature25464	Long-term colling trends since ~8,000 a BP	Ref.2
Toskaljavri	69.2	21.47	Lake sediment	chironomid	Summer temperature	10.1002/jqs.678	Long-term colling trends since ~8,000 a BP	Ref.2
Tarnowiec	49.7	21.62	Peat	pollen	Mean annual temperature	10.1038/nature25464	Long-term colling trends since ~8,000 a BP	Ref.2
Tsuolbmajavri	68.41	22.05	Lake sediment	chironomid	Summer temperature	10.1016/S0277-3791(02)00003-3	Long-term colling trends since ~8,000 a BP	Ref.2
Karujarv	58.38	22.2	Lake sediment	pollen	Mean annual temperature	10.1038/nature25464	Long-term colling trends since ~8,000 a BP	Ref.2
Ylimysneva	62.13	22.87	Peat	pollen	Mean annual temperature	10.1038/nature25464	Long-term colling trends since ~8,000 a BP	Ref.2
Taul dintre Brazi	45.3964	22.9017	Lake sediment	chironomid	Summer temperature	10.1177/0959683614565953	Long-term colling trends since ~8,000 a BP	Ref.2
Bebrukas Lake	54.09	24.12	Peat	pollen	Mean annual temperature	10.1038/nature25464	Long-term colling trends since ~8,000 a BP	Ref.2
Nautajarvi	61.8	24.7	Lake sediment	pollen	Mean annual temperature	10.5194/cp-10-1605-2014	Long-term colling trends since ~8,000 a BP	Ref.2
Arapisto	60.58	24.8	Lake sediment	pollen	Mean annual temperature	10.5194/cp-10-1605-2014	Long-term colling trends since ~8,000 a BP	Ref.2
Hirvijaervi	60.51	25.23	Lake sediment	chironomid	Summer temperature	10.1002/jqs.1417	Long-term colling trends since ~8,000 a BP	Ref.2
Zalozhtsy	49.75	25.45	Peat	pollen	Mean annual temperature	10.1038/nature25464	Long-term colling trends since ~8,000 a BP	Ref.2
Laihalampi	61.4833	26.0833	Lake sediment	pollen	Mean annual temperature	10.1016/j.quascirev.2008.03.008	Long-term colling trends since ~8,000 a BP	Ref.2
Sudoble Lake	54.03	28.1	Lake sediment	pollen	Mean annual temperature	10.1038/nature25464	Long-term colling trends since ~8,000 a BP	Ref.2
Gunnarsfjorden	71.04	28.17	Lake sediment	pollen	Mean annual temperature	10.5194/cp-10-1605-2014	Long-term colling trends since ~8,000 a BP	Ref.2
Medvedevskoe	60.5309	29.8992	Lake sediment	chironomid	Summer temperature	10.1134/S1028334X18060144	Long-term colling trends since ~8,000 a BP	Ref.2
Chuna Lake	67.95	32.48	Lake sediment	pollen	Mean annual temperature	10.5194/cp-10-1605-2014	Long-term colling trends since ~8,000 a BP	Ref.2
KP2	68.8	35.32	Lake sediment	pollen	Mean annual temperature	10.5194/cp-5-523-2009	Long-term colling trends since ~8,000 a BP	Ref.2
Yarnyshnoe	69.07	36.07	Lake sediment	pollen	Mean annual temperature	10.5194/cp-10-1605-2014	Long-term colling trends since ~8,000 a BP	Ref.2
Peatland Klukva	53.83	36.25	Peat	pollen	Mean annual temperature	10.1016/j.yqres.2015.03.006	Long-term colling trends since ~8,000 a BP	Ref.2
Berkut	66.34	36.66	Lake sediment	chironomid	Summer temperature	10.1191/0959683605hl865ra	Long-term colling trends since ~8,000 a BP	Ref.2
Van	38.5	43	Lake sediment	pollen	Mean annual temperature	10.1038/nature25464	Long-term colling trends since ~8,000 a BP	Ref.2
Llet-Ti	66.52	59.3	Lake sediment	pollen	Mean annual temperature	10.1038/ncomms7809	Long-term colling trends since ~8,000 a BP	Ref.2
Tumbulovaty	67.12	59.57	Lake sediment	pollen	Mean annual temperature	10.1139/e04-058	Long-term colling trends since ~8,000 a BP	Ref.2
Kharinei	67.3628	62.7507	Lake sediment	chironomid	Summer temperature	10.1007/s10933-011-9528-7	Long-term colling trends since ~8,000 a BP	Ref.2
Lyadhej-To	68.26	65.8	Lake sediment	pollen	Mean annual temperature	10.1016/j.palaeo.2005.04.004	Long-term colling trends since ~8,000 a BP	Ref.2
Lake Bolshie Toroki	55.39	80.62	Lake sediment	pollen	Mean annual temperature	10.1016/j.quascirev.2017.03.022	Long-term colling trends since ~8,000 a BP	Ref.2
Aweng Co	32.75	81.67	Lake sediment	GDGT	Mean annual temperature	10.1017/qua.2017.9	Long-term colling trends since ~8,000 a BP	Ref.2
Linggo Co	33.85	88.58	Lake sediment	GDGT	Mean annual temperature	10.3389/feart.2020.574206	Long-term colling trends since ~8,000 a BP	Ref.45
CN01	30.5619	91.1778	Peat	GDGT	Mean annual temperature	10.1177/0959683617702225	Long-term colling trends since ~8,000 a BP	Ref.2
Lake Balikun	43.66	92.8	Lake sediment	alkenone	Warm season temperature	10.1016/j.quascirev.2017.10.036	Long-term colling trends since ~8,000 a BP	Ref.11
Koucha	34	97.2	Lake sediment	pollen	Mean annual temperature	10.1016/j.yqres.2008.09.003	Long-term colling trends since ~8,000 a BP	Ref.2
Xiangride	36.02	97.92	Loess sediment	GDGT	Mean annual temperature	10.1016/j.chemgeo.2019.119282	Long-term colling trends since ~8,000 a BP	Ref.11
Lake Qinghai	36.8112	100.137	Lake sediment	alkenone	Warm season temperature	10.1002/2015GL067317	Long-term colling trends since ~8,000 a BP	Ref.2
YWY14	36.57	100.48	Lake sediment	GDGT	Mean annual temperature	10.1111/bor.12531	Long-term colling trends since ~8,000 a BP	Ref.45
Lake Ximencuo	33.38	101.1	Lake sediment	pollen	Mean annual temperature	10.1016/j.palaeo.2014.02.022	Long-term colling trends since ~8,000 a BP	Ref.45
Lake Ximencuo	33.3792	101.103	Lake sediment	pollen	Mean annual temperature	10.1016/j.palaeo.2014.02.022	Long-term colling trends since ~8,000 a BP	Ref.2
Luanhaizi Lake	37.6	101.4	Lake sediment	pollen	Mean annual temperature	10.1111/j.1365-2699.2009.02245.x	Long-term colling trends since ~8,000 a BP	Ref.45
Shanglajia	35.86	102.81	Loess sediment	GDGT	Mean annual temperature	10.1016/j.quaint.2018.05.009	Long-term colling trends since ~8,000 a BP	Ref.11
YuanBao Loess	35.63	103.15	Loess sediment	GDGT	Mean annual temperature	10.1016/j.gca.2013.10.041	Long-term colling trends since ~8,000 a BP	Ref.45
Minjian Loess	31.56	103.56	Loess sediment	Paleosols	Mean annual temperature	10.1016/j.catena.2021.105555	Long-term colling trends since ~8,000 a BP	Ref.45
Lantian Loess	34.2	109.2	Loess sediment	GDGT	Mean annual temperature	10.1016/j.orggeochem.2016.07.006	Long-term colling trends since ~8,000 a BP	Ref.45
Dajiuhu Peatland Zk-3	31.4667	110	Peat	C15 fatty alcohols	Mean annual temperature	10.1177/0959683613483617	Long-term colling trends since ~8,000 a BP	Ref.2
Heshang Cave	30.45	110.417	Speleothem	3-OH-Fatty Acids	Mean annual temperature	10.1016/j.quascirev.2018.05.030	Long-term colling trends since ~8,000 a BP	Ref.2
Daihai Lake	40.6	112.7	Lake sediment	pollen	Mean annual temperature	10.1175/2009JCLI3155.1	Long-term colling trends since ~8,000 a BP	Ref.45
Mangshan Loess	34.95	113.37	Loess sediment	GDGT	Mean annual temperature	10.1016/j.gca.2013.10.041	Long-term colling trends since ~8,000 a BP	Ref.45
Chadianpo	36.1	114.4	Lake sediment	pollen	Mean annual temperature	10.1016/j.palaeo.2010.02.024	Long-term colling trends since ~8,000 a BP	Ref.45
Bayanchagan	41.7	115.2	Lake sediment	pollen	Mean annual temperature	10.1111/j.1502-3885.2009.00115.x	Long-term colling trends since ~8,000 a BP	Ref.45
Chaohu	31.56	117.39	Lake sediment	pollen	Mean annual temperature	10.1007/s00382-017-3664-3	Long-term colling trends since ~8,000 a BP	Ref.2
Hulun Lake	49.13	117.5	Lake sediment	pollen	Mean annual temperature	10.1111/j.1502-3885.2009.00125.x	Long-term colling trends since ~8,000 a BP	Ref.2
Pingwang	30.96	120.64	Peat	pollen	Mean annual temperature	10.1007/s00382-017-3664-3	Long-term colling trends since ~8,000 a BP	Ref.2
Kyutyunda	69.6285	123.648	Lake sediment	pollen	Mean annual temperature	10.1016/j.quascirev.2015.08.014	Long-term colling trends since ~8,000 a BP	Ref.2
Tianchi Crater Lake	48.73	126	Lake sediment	pollen	Mean annual temperature	10.1017/qua.2018.137	Long-term colling trends since ~8,000 a BP	Ref.45
Gushantun	42.3	126.28	Peat	GDGT	Mean annual temperature	10.1016/j.epsl.2018.04.019	Long-term colling trends since ~8,000 a BP	Ref.11
Hani	42.2167	126.517	Peat	GDGT	Mean annual temperature	10.1130/G39401.1	Long-term colling trends since ~8,000 a BP	Ref.2
Sihailongwan Maar	42.28	126.6	Lake sediment	pollen	Mean annual temperature	10.1016/j.quascirev.2015.07.021	Long-term colling trends since ~8,000 a BP	Ref.2
Dolgoe Lake	71.87	127.07	Lake sediment	pollen	Mean annual temperature	10.5194/cp-10-1605-2014	Long-term colling trends since ~8,000 a BP	Ref.2
Temje	62.05	129.48	Lake sediment	chironomid	Summer temperature	10.1016/j.quaint.2012.11.006	Long-term colling trends since ~8,000 a BP	Ref.2
Khoe	51.34	142.14	Lake sediment	pollen	Mean annual temperature	10.1016/j.quascirev.2015.03.012	Long-term colling trends since ~8,000 a BP	Ref.11
Pechora Lake	59.2933	163.13	Lake sediment	chironomid	Summer temperature	10.1016/j.gloplacha.2015.02.013	Long-term colling trends since ~8,000 a BP	Ref.2
